# Supplementary material for: Informational Entropy Threshold as a Physical Mechanism for Explaining Tree-like Decision Making in Humans
Source: Entropy (Basel). 2022 Dec 13;24(12):1819. doi: 10.3390/e24121819 (PMC9778513; doi:10.3390/e24121819)
Supplement: Supplementary file 1 [file entropy-24-01819-s001.zip]

Archive with 1 entries (1 files):
- entropy-2054698-supplementary (1).pdf
